# Supplementary material for: Six Multiplex TaqManTM-qPCR Assays for Quantitative Diagnostics of Pseudomonas Species Causative of Bacterial Blotch Diseases of Mushrooms
Source: Front Microbiol. 2020 May 25;11:989. doi: 10.3389/fmicb.2020.00989 (PMC7261844; doi:10.3389/fmicb.2020.00989)
Supplement: TABLE S1 — Description of target gene, accession number (if relevant), amplicon sequence, and gBlocks® for each target assay. [file Data_Sheet_1.xlsx]

## Sheet: Table 1
Multiplexed assay	Target gene (if relevant)	Amplicon size (bp)	Accession	gBlock sequence ( Amplicon + extra nulcleotides)
Pg2	LysR transcriptional regulator	112	PNQ94452	GCGATCCGCACCGGACCGATGAAGGAGTCGAGCCTGGTCCAGCGCCGGCTCGGCGAAAGCCGTCTGATCACCGTGGCGGCGCCGAGCTATATCGCCCGTTTCGGCAAGCCCGAGTCACTGGAGG
Pg6	Hypothetical protein	98	PNQ88072	GGTCATCCATGCAGTCGGAAAGCGACAGCGACTTCACGACAGCGAACACTCTCAGCGCCGGGACATCCTGCGGGTACGCCAGAATGTGAGCGTTCAGCGTTGCC
Pt1	Tolaasin	65	AF291753	TTGCCGGTCTGTTGTGCGCCTCGTTTTTACCCGCCGCACAGGCTCAGGATCTGACCAAAGTGACCCTCGCATTCCCCAGCG
Pt2	Tolaasin	80	AY291584	ACGTCTTGCAGGCCGAAGGGCAAGGTCGGGGTGTCGATATCCCCGAGCAACTCGCGGAAGAACGCTTCATGCTCCTGCTCGCTGACACCCAGGCGC
Pu4	NA	92	NA	GAAGGCGGGCAGATTGTCGCGTATTCCGGGTCTGCTGACGGTTTACGCGCCAATGGTCATGCGGTCGGCTCGGCAGCGGGCGTCAGCCAGGTATTGTTGGCTGCC
Pu10	NA	99	NA	CGGATGTTGATCACCTCGCCTTCGTCGGTCCTTACGCTGTAGCGGGCATCCAGTTGACCGATGCCATCGGGGCGCAAAAGAAAGCAATCTTCTCCACCCGCCAGGAC
Xcc	Hypothetical protein	66	QCX70676	GCCAGGGTGCATAGGCCACGATGTTGGCCCAAGCGATGTACTGCGGCCGTGGTGTAAGACGCTCTGCATCCGTACCG
Pp	16S rRNA	65	MK294319	GGTAGAGGGTGGTGGAATTTCCTGTGTAGCGGTGAAATGCGTAGATATAGGAAGGAACACCAGTGGCGAAGGCGAC

## Sheet: Table 2
Reference strains	Pg2		Pg6		Pt1		Pt2		Pu4		Pu10
	Identity (%)	Query cover (%)	Identity (%)	Query cover (%)	Identity (%)	Query cover (%)	Identity (%)	Query cover (%)	Identity (%)	Query cover (%)	Identity (%)	Query cover (%)
Pseudomonas antartica	84.5	86	84.3	46	91.3	65			92.3	100
Pseudomonas asplenii	88.8	82	94.4	56	90.9	71	85.1	100	100	38	90.7	100
Pseudomonas azotoformans	86.6	26	79.4	38	90.4	57	84.2	100	82.5	43	90.9	24
Pseudomonas brenneri	54	100	69	21	88	39	100	39	94.7	37	95.4	45
Pseudomonas cedrina	90.6	50	88	25	100	40	100	23	88.4	28	88.8	38
Pseudomonas corrugata	100	41	94.7	36	90.9	34	81.9	100	90.9	24	95.4	48
Pseudomonas costantinii							85.1	98
Pseudomonas extremorientalis	94.7	69	88	25	90.4	32	83.7	98	95.2	21	95	43
Pseudomonas fluorescens	80.5	92	91.6	24	100	35	88.3	98	95.4	62	95.8	100
Pseudomonas fuscovaginae	88.8	82	89.2	56	90.9	71	85.1	100	100	39	93.5	100
Pseudomonas kairouanensis
Pseudomonas libanensis	80	56					81.8	98	85.7	30	95	38
Pseudomonas mandelii	95.2	34	89.2	28	84.5	54	90.9	85	88	51	95.2	21
Pseudomonas mediterranea	86.2	44	91.6	23	90.9	34	80.5	100	100	36	100	70
Pseudomonas mucidolens	91.3	22	100	16	90	31	94.7	44	100	18	100	54
Pseudomonas nabeulensis
Pseudomonas orientalis	90.6	37					83.2	98	92.3	28	95.4	58
Pseudomonas palleroniana	86.2	80	80	52	90	31	86.4	100	90.4	29	100	64
Pseudomonas poae	89.6	25	79.4	38	90.4	32	80.5	98	91.6	43	90.9	28
Pseudomonas protegens	95.2	18	81.2	332	90.1	34	85.5	97	100	19	95.4	22
Pseudomonas rhodesiae	87.8	39			90.4	32	100	69	95	21	91.3	23
Pseudomonas synxantha	80	63	82	46	90	48	100	96.7	95.2	64	92	49
Pseudomonas trivialis	92.5	27	95	20	81.2	51	81	98	95	21	95.4	28
Pseudomonas veronii	95	78	79.4	50	90.9	34	100	48	87.5	26	95.4	22

## Sheet: Table 3
				Mean CT values
Type	Identity	International collection	Local Collections	Pu10	Pu4	Pg2	Pg6	Pt1	Pt2
Blotch pathogens	Pseudomonas gingeri'	LMG 5328	IPO3737	40	40	22	17.5	40	40
Blotch pathogens	Pseudomonas gingeri'	LMG 5327 T	IPO3738	40	40	21.83	20.08	40	40
Blotch pathogens	Pseudomonas gingeri'		IPO3756	40	40	21.66	20.21	40	40
Blotch pathogens	Pseudomonas gingeri'		IPO3757	40	40	21.41	20.65	40	40
Blotch pathogens	Pseudomonas gingeri'		IPO3767	40	40	20.57	19.07	40	40			0<CT<25
Blotch pathogens	Pseudomonas gingeri'		IPO3769	40	40	20.6	19.06	40	40			CT ~ 35
Blotch pathogens	Pseudomonas gingeri'		IPO3776	40	40	21.09	19.31	40	40			35<CT<40
Blotch pathogens	Pseudomonas gingeri'		IPO3777	40	40	20.84	19.5	40	40
Blotch pathogens	Pseudomonas tolaasii	ATCC 51309		40	40	40	40	18.9	21.7
Blotch pathogens	Pseudomonas tolaasii	ATCC 51310		40	40	40	40	16.6	19.3
Blotch pathogens	Pseudomonas tolaasii	LMG 2342		40	40	40	40	18.9	21.7
Blotch pathogens	Pseudomonas tolaasii		IPO3741	40	40	40	40	17	20
Blotch pathogens	Pseudomonas tolaasii		IPO3742	40	40	40	40	17.2	20.5
Blotch pathogens	Pseudomonas tolaasii		IPO3743	40	40	40	40	17.6	20.7
Blotch pathogens	Pseudomonas tolaasii		IPO3744	40	40	40	40	18	21.1
Blotch pathogens	Pseudomonas tolaasii		IPO3746	40	40	40	40	19.7	22.7
Blotch pathogens	Pseudomonas unknown	LMG 2343	IPO3747	19.0598	23	40	40	40	40
Blotch pathogens	Pseudomonas unknown		IPO3765	20.0107	21.8	40	40	40	40
Other mushroom associated Pseudomonas	Pseudomonas agarici	LMG 2112 T	IPO3739	40	40	40	40	40	40
Other mushroom associated Pseudomonas	Pseudomonas putida	LMG 2257 T	IPO3752	40	34.97	40	36.91	40	40
Other mushroom associated Pseudomonas	Pseudomonas reactans	LMG 2338		40	40	40	40	38.8	40
Other mushroom associated Pseudomonas	Pseudomonas reactans'		IPO3748	40	40	40	40	40	40
Other mushroom associated Pseudomonas	Pseudomonas reactans'	NCPPB 3149 T	IPO3749	40	40	40	40	40	40
Other mushroom associated Pseudomonas	Pseudomonas reactans'		IPO3750	40	40	40	40	40	40
Other mushroom associated Pseudomonas	Pseudomonas reactans'		IPO3751	40	40	40	40	40	40
Other mushroom associated Pseudomonas	Pseudomonas unknown sp		IPO3754	36.97	40	40	40	40	40
Other mushroom associated Pseudomonas	Pseudomonas unknown sp		IPO3753	40	40	40	40	40	40
Other mushroom associated Pseudomonas	Pseudomonas unknown sp		IPO3774	40	40	40	40	40	40
Other mushroom associated Pseudomonas	Pseudomonas unknown sp		IPO3775	40	40	40	40	40	40
Other mushroom associated Pseudomonas	Pseudomonas unknown sp		IPO3778	40	40	40	40	40	40
Other mushroom associated Pseudomonas	Pseudomonas unknown sp		IPO3779	40	40	34.95	33.59	40	40
Other mushroom associated Pseudomonas	Pseudomonas unknown sp		IPO3780	40	40	40	40	40	40
Other mushroom associated Pseudomonas	Pseudomonas unknown sp		IPO3781	40	40	40	40	40	40
Other mushroom associated Pseudomonas	Pseudomonas unknown sp		IPO3782	40	40	40	40	40	40
Plant pathogenic pseudomonas	Pseudomonas fluorescens		IPO2280	40	40	40	40	40	40
Plant pathogenic pseudomonas	Pseudomonas fluorescens		IPO2281	40	40	40	40	40	40
Plant pathogenic pseudomonas	Pseudomonas syringae pv. apii		IPO3351	40	40	40	40	40	40
Plant pathogenic pseudomonas	Pseudomonas syringae pv. apii		IPO3352	40	40	40	40	40	40
Plant pathogenic pseudomonas	Pseudomonas syringae pv. lachrymans		IPO143	40	40	40	40	40	40
Plant pathogenic pseudomonas	Pseudomonas syringae pv. lachrymans		IPO520	40	40	40	40	40	40
Plant pathogenic pseudomonas	Pseudomonas syringae pv. morsprunorum		IPO563	40	40	40	40	40	40
Plant pathogenic pseudomonas	Pseudomonas syringae pv. morsprunorum		IPO568	40	40	40	40	40	40
Plant pathogenic pseudomonas	Pseudomonas syringae pv. persicae		IPO451	40	40	40	40	40	40
Plant pathogenic pseudomonas	Pseudomonas syringae pv. persicae		IPO3096	40	40	40	40	40	40
Plant pathogenic pseudomonas	Pseudomonas syringae pv. persicae		IPO3346	40	40	40	40	40	40
Plant pathogenic pseudomonas	Pseudomonas syringae pv. persicae		IPO3347	40	40	40	40	40	40
Plant pathogenic pseudomonas	Pseudomonas syringae pv. persicae		IPO3348	40	40	40	40	40	40
Plant pathogenic pseudomonas	Pseudomonas syringae pv. persicae		IPO3349	40	40	40	40	40	40
Plant pathogenic pseudomonas	Pseudomonas syringae pv. persicae		IPO3350	40	40	40	40	40	40
Plant pathogenic pseudomonas	Pseudomonas syringae pv. persicae		IPO3354	40	40	40	40	40	40
Plant pathogenic pseudomonas	Pseudomonas syringae pv. phaseolicola		IPO548	40	40	40	40	40	40
Plant pathogenic pseudomonas	Pseudomonas syringae pv. pisi		IPO518	40	40	40	40	40	40
Plant pathogenic pseudomonas	Pseudomonas syringae pv. pisi		IPO1630	36.9924	40	40	40	40	40
Plant pathogenic pseudomonas	Pseudomonas syringae pv. porri		IPO1672	40	40	40	40	40	40
Plant pathogenic pseudomonas	Pseudomonas syringae pv. porri		IPO3353	40	40	40	40	40	40
Plant pathogenic pseudomonas	Pseudomonas syringae pv. primulae		IPO3097	40	40	40	40	40	40
Plant pathogenic pseudomonas	Pseudomonas syringae pv. primulae		IPO3098	40	40	40	40	40	40
Plant pathogenic pseudomonas	Pseudomonas syringae pv. ribicola		IPO3100	40	40	40	40	40	40
Plant pathogenic pseudomonas	Pseudomonas syringae pv. ribicola		IPO3101	40	40	40	40	40	40
Plant pathogenic pseudomonas	Pseudomonas syringae pv. syringae		IPO478	40	40	40	40	40	40
Plant pathogenic pseudomonas	Pseudomonas syringae pv. syringae		IPO491	40	40	40	40	40	40
Plant pathogenic pseudomonas	Pseudomonas syringae pv. viburni		IPO3099	40	40	40	40	40	40
Other plant pathogens	Agrobacterium tumefaciens		IPO2135	40	40	40	40	40	40
Other plant pathogens	Bacillus caryophylli	NCPPB 353	IPO1707	40	40	40	40	40	40
Other plant pathogens	Clavibacter michiganensis		IPO3063	40	40	40	40	40	40
Other plant pathogens	Corynebacterium michiganense pv. sepedonicus		IPO929	40	40	40	40	40	40
Other plant pathogens	Corynebacterium michiganensis pv. sepedonicus	NCPPB 2140	IPO1830	35.9361	40	40	40	40	40
Other plant pathogens	Dickeya dadantii		IPO597	40	40	40	40	40	40
Other plant pathogens	Dickeya dianthicola		IPO502	40	40	40	40	40	40
Other plant pathogens	Dickeya dianthicola		IPO775	40	40	40	40	40	40
Other plant pathogens	Dickeya dianthicola		IPO846	40	40	40	40	40	40
Other plant pathogens	Dickeya zeae		IPO648	40	40	40	40	40	40
Other plant pathogens	Dickeya zeae		IPO650	40	40	40	40	40	40
Other plant pathogens	Dickeya zeae		IPO824	40	40	40	40	40	40
Other plant pathogens	Erwinia amylovora		IPO121	40	40	40	40	40	40
Other plant pathogens	Erwinia amylovora		IPO212	40	40	40	40	40	40
Other plant pathogens	Pantoae ananatis		IPO3196	40	40	40	40	40	40
Other plant pathogens	Pantoae citrea		IPO3197	40	40	40	40	40	40
Other plant pathogens	Pantoae punctata		IPO3198	40	40	40	40	40	40
Other plant pathogens	Pantoae terrea		IPO3199	40	40	40	40	40	40
Other plant pathogens	Pectobacterium atrosepticum		IPO590	40	40	40	40	40	40
Other plant pathogens	Pectobacterium carotovorum		IPO1949	40	40	40	40	40	40
Other plant pathogens	Pectobacterium carotovorum		IPO2034	40	40	40	40	40	40
Other plant pathogens	Pectobacterium carotovorum carotovorum		IPO454	40	40	40	40	40	40
Other plant pathogens	Pectobacterium wasabiae		IPO3536	40	40	40	40	40	40
Other plant pathogens	Rahnella aquaticus		IPO2233	40	40	40	40	40	40
Other plant pathogens	Ralstonia		IPO34	40	40	40	35	40	40
Other plant pathogens	Ralstonia	NCPPB 2114	IPO35	40	40	40	40	40	40
Other plant pathogens	Ralstonia	NCPPB 374	IPO37	36.473	40	40	40	40	40
Other plant pathogens	Ralstonia		IPO39	40	40	40	40	40	40
Other plant pathogens	Rhodococcus fascians		IPO1611	40	40	40	40	40	40
Other plant pathogens	Serratia plymuthica		IPO3416	40	40	40	40	40	40
Other plant pathogens	Serratia plymuthica	DSMZ 8571	IPO3616	40	40	40	40	40	40
Other plant pathogens	Serratia sp.		IPO257	40	40	40	40	40	40
Other plant pathogens	Xanthomonas campestris pv. campestris		IPO3076	40	40	40	40	40	40
Other plant pathogens	Xanthomonas campestris pv. phaseoli		IPO382	40	40	40	40	40	40
Other plant pathogens	Xanthomonas campestris pv. pruni		IPO2263	40	40	40	40	40	40
Other plant pathogens	Xanthomonas euvesicatoria		IPO3660	40	40	40	40	40	40
Other plant pathogens	Xanthomonas fragariae		IPO3058	40	40	40	40	40	40
Other plant pathogens	Xanthomonas fragariae aardbei		IPO3085	40	40	40	40	40	40
Other plant pathogens	Xanthomonas fragariae aardbei		IPO3089	40	40	40	40	40	40
Other plant pathogens	Xanthomonas gardneri		IPO3661	40	40	40	40	40	40
Other plant pathogens	Xanthomonas perforans		IPO3662	40	40	40	40	40	40
Negative control	MQ water			40	40	40	40	40	40
